# Supplementary material for: Relationship Between Clinical Factors and the Risk of Cerebral Vasospasm Following Aneurysmal Subarachnoid Hemorrhage: An Exploratory Analysis
Source: Life (Basel). 2025 Dec 30;16(1):59. doi: 10.3390/life16010059 (PMC12843045; doi:10.3390/life16010059)
Supplement: Supplementary file 1 [file life-16-00059-s001.zip]

Archive with 1 entries (1 files):
- life-4063204-supplementary.pdf
